# Supplementary material for: Environmental Metabolomics Promises and Achievements in the Field of Aquatic Ecotoxicology: Viewed through the Pharmaceutical Lens
Source: Metabolites. 2022 Feb 17;12(2):186. doi: 10.3390/metabo12020186 (PMC8880617; doi:10.3390/metabo12020186)
Supplement: Supplementary file 1 [file metabolites-12-00186-s001.zip]

Archive with 1 entries (1 files):
- metabolites-1589935-supplementary.xlsx
