# Supplementary material for: Environmental Metabolomics Promises and Achievements in the Field of Aquatic Ecotoxicology: Viewed through the Pharmaceutical Lens
Source: Metabolites. 2022 Feb 17;12(2):186. doi: 10.3390/metabo12020186 (PMC8880617; doi:10.3390/metabo12020186)
Supplement: Supplementary file 1 [file metabolites-12-00186-s001.zip › metabolites-1589935-supplementary.xlsx]

## Sheet: Table S1
Table S1:	Overview of the environmental metabolomics results (and metadata) related to the exposure of aquatic organisms to pharmaceutical active compounds (PhACs), as well as the interpretation of results
Authors	Year	Title	PhACs	Therapeutic class	Exposure condition (time and concentration)	Organism	Sex	Sample	Approach	Modulated metabolites (↓ or ↑; down- or up-modulation, respectively)	Metabolic pathways affected	Physiological functions or biological process concerned	Are metabolomics data related to the mechanism of action (MeoA)?	Others measured physiological or biochemical endpoints. Are there linked to omics data?
Bouly et al	2021	Long-term exposure to environmental diclofenac concentrations impairs growth and induces molecular changes in Lymnaea stagnalis freshwater snails	Diclofenac	Nonsteroidal anti-inflammatory drug	0.1 µg/L; 16 weeks post-hatch	Lymnaea stagnalis (from embryo to adult stage)	Hermaphrodite	Reproductive apparatuses and head	LC-MS based metabolomics and transcriptomics	Reproductive apparatuses: Inosine ↑; Uridine ↓; Proline betaine ↓; Acetylcarnitine ↓; Carnitine ↓; L-alpha-aminobutyric acid ↓ Head: Adenine ↑; Adenosine ↑; Guanine ↑; Hypoxanthine ↑; Inosine ↑; Cytidine ↑; Nicotinic acid ↓; Phenylalanine ↑; Gluconic acid ↑; Pyrrolidin-2-one ↑	Reproductive apparatuses: Purine and pyrimidine metabolism; β-oxidation of very long chain fatty acids; Biosynthesis of ophthalmic acid Head: Purine and pyrimidine metabolism; Nicotinate and nicotinamide metabolism; Phenylalanine metabolism; Pentose phosphate pathway	Osmoregulation; Reproduction; Energy metabolism; RNA and DNA repair and turnover; Neurotoxicity; Chemosensory activation of feeding;	In line with transcriptomics results and known MeoA in human: - act on the prostanglandins pathway; - activation of the L-arginine– nitric oxide–cGMP pathway	Hatching rate (no effect), shell size (impacted only at 7 and 10 weeks post-hatching), feeding test (downwards trend at 8 weeks post-hatching), locomotion test (no effect)
Bouly et al	2021	Long-term exposure to environmental diclofenac concentrations impairs growth and induces molecular changes in Lymnaea stagnalis freshwater snails	Diclofenac	Nonsteroidal anti-inflammatory drug	10 µg/L; 16 weeks post-hatch	Lymnaea stagnalis (from embryo to adult stage)	Hermaphrodite	Reproductive apparatuses and head	LC-MS based metabolomics and transcriptomics	Reproductive apparatuses: Hypoxanthine ↓; Inosine ↑; Uridine ↓; Fumaric acid ↑; Niacinamide ↓; Nicotinic acid ↑; Glutamate ↑; 3,4-Dihydroxybenzeneacetic acid ↑; Tryptophan ↑; Gluconic acid ↑; Pyridoxal ↑; L-alpha-aminobutyric acid ↓ Head: Inosine ↑; Xanthine ↓; Nicotinic acid ↓; Tryptophan ↑; Histidine ↑; Gluconic acid ↑; Pyrrolidin-2-one ↑	Reproductive apparatuses: Purine and pyrimidine metabolism; Nicotinate and nicotinamide metabolism; Alanine, aspartate and glutamate metabolism; Tyrosine metabolism; Tryptophan metabolism; Pentose phosphate pathway; Vitamin B6 metabolism; Biosynthesis of ophthalmic acid Head: Purine metabolism; Nicotinate and nicotinamide metabolism; Tryptophan metabolism; Histidine metabolism; Pentose phosphate …	Osmoregulation; Reproduction; Energy metabolism; RNA and DNA repair and turnover; Neurotoxicity; Oxidative stress; Chemosensory activation of feeding; Inflammatory processes	In line with transcriptomics results and known MeoA in human: - act on the prostanglandins pathway; - activation of the L-arginine– nitric oxide–cGMP pathway	Hatching rate (no effect), shell size (impacted only at 7 and 10 weeks post-hatching), feeding test (downwards trend at 8 weeks post-hatching), locomotion test (no effect)
Cappello et al	2017	Sex steroids and metabolic responses in mussels Mytilus galloprovincialis exposed to drospirenone	Drospirenone	Progestin	0.02 µg/L; 7 days	Mytilus galloprovincialis	Not specified	Digestive gland	1H NMR based metabolomics	Glucose ↓	Carbohydrate metabolism	Energy metabolism; Protein turnover process; Membrane degradation; Detoxification process	Metabolomics data were not related to MeoA	Gonad maturation analysis (no effect); Steroid (testosterone and progesterone) analysis (no effect)
Cappello et al	2017	Sex steroids and metabolic responses in mussels Mytilus galloprovincialis exposed to drospirenone	Drospirenone	Progestin	0.2 µg/L; 7 days	Mytilus galloprovincialis	Not specified	Digestive gland	1H NMR based metabolomics	Aspartate ↓; Fumarate ↓; Glucose ↓	Carbohydrate metabolism; TCA cycle; Alanine, aspartate and glutamate metabolism	Energy metabolism; Protein turnover process; Membrane degradation; Detoxification process	Metabolomics data were not related to MeoA	Gonad maturation analysis (no effect); Steroid (testosterone and progesterone) analysis (no effect)
Cappello et al	2017	Sex steroids and metabolic responses in mussels Mytilus galloprovincialis exposed to drospirenone	Drospirenone	Progestin	10 µg/L; 7 days	Mytilus galloprovincialis	Not specified	Digestive gland	1H NMR based metabolomics	Acetoacetate ↓; Alanine ↓; Aspartate ↓; Choline ↓; Glucose ↓; Glycerophosphocholine ↓; Glycogen ↓; Pyruvate ↓	Carbohydrate metabolism; Alanine, aspartate and glutamate metabolism; Glycerophospholipid metabolism	Energy metabolism; Protein turnover process; Membrane degradation; Detoxification process	Metabolomics data were not related to MeoA	Gonad maturation analysis (no effect); Steroid (testosterone and progesterone) analysis (no effect)
Cappello et al	2017	Sex steroids and metabolic responses in mussels Mytilus galloprovincialis exposed to drospirenone	Drospirenone	Progestin	2 µg/L; 7 days	Mytilus galloprovincialis	Not specified	Digestive gland	1H NMR based metabolomics	Aspartate ↓; Fumarate ↓; Pyruvate ↓	Carbohydrate metabolism; TCA cycle; Alanine, aspartate and glutamate metabolism	Energy metabolism; Protein turnover process; Membrane degradation; Detoxification process	Metabolomics data were not related to MeoA	Gonad maturation analysis (no effect); Steroid (testosterone and progesterone) analysis (no effect)
Davis et al	2017	Metabolomics for informing adverse outcome pathways: Androgenreceptor activation and the pharmaceutical spironolactone	Spironolactone	Antimineralocorticoid; Steroidal antiandrogen	0.05 µg/L; 21 days	Pimephales promelas	Male and female separatly	Liver	LC-MS based metabolomics	No significant modulation	-	-	-	-
Davis et al	2017	Metabolomics for informing adverse outcome pathways: Androgenreceptor activation and the pharmaceutical spironolactone	Spironolactone	Antimineralocorticoid; Steroidal antiandrogen	0.5 µg/L; 21 days	Pimephales promelas	Male and female separatly	Liver	LC-MS based metabolomics	No significant modulation	-	-	-	-
Davis et al	2017	Metabolomics for informing adverse outcome pathways: Androgenreceptor activation and the pharmaceutical spironolactone	Spironolactone	Antimineralocorticoid; Steroidal antiandrogen	5 µg/L; 21 days	Pimephales promelas	Male and female separatly	Liver	LC-MS based metabolomics	Putative annotation only (but with MSMS match) Male: results not provided Female: (±) Hexanoylcarnitine ↓; Acetylcarnitine ↓; gamma-Aminobutyric acid ↓; Glutamate ↓; Lactic acid ↓; L-carnitine ↓; Methionine ↑; Propionylcarnitine ↓	Androgen receptor signaling; Mineralocorticoid receptor signaling; L-carnitine biosynthesis; Fatty acid oxidation	Reproductive function; Energy metabolism; Osmoregulation; Ion transfer	Close to MoeA known for human: - Androgen receptor agonist; - Acting on mineralocorticoid receptor	Changes in metabolite profiles sig-nificantly covaried with changes in several reproductive endpoints (plasma E2, testosterone, VTG, VTG mRNA, and fecundity)
Davis et al	2017	Metabolomics for informing adverse outcome pathways: Androgenreceptor activation and the pharmaceutical spironolactone	Spironolactone	Antimineralocorticoid; Steroidal antiandrogen	50 µg/L; 21 days	Pimephales promelas	Male and female separatly	Liver	LC-MS based metabolomics	Putative annotation only (but with MSMS match) Male: 3-Aminopropanesulphonic acid ↑; Acetylcarnitine ↓; Acetylcholine ↑; ATP ↓; Betaine ↑; Citrulline ↓; Creatine ↓; Histidine ↑; Hypoxanthine ↑; Lactic acid ↑; L-carnitine ↓; Propionylcarnitine ↓; Spermidic acid ↓; Sarcosine ↓ Female: (±) Hexanoylcarnitine ↓; 2-Methylbutyrylcarnitine ↓; 3-Aminopropanesulphonic acid ↑; 4-Oxoproline ↓; 5-cholanic aci…	Androgen receptor signaling; Mineralocorticoid receptor signaling; L-carnitine biosynthesis; Fatty acid oxidation	Reproductive function; Energy metabolism; Osmoregulation; Ion transfer	Close to MoeA known for human: - Androgen receptor agonist; - Acting on mineralocorticoid receptor	Changes in metabolite profiles sig-nificantly covaried with changes in several reproductive endpoints (plasma E2, testosterone, VTG, VTG mRNA, and fecundity)
De Sotto et al	2017	Sub-lethal pharmaceutical hazard tracking in adult zebrafish using untargeted LC–MS environmental metabolomics	Clarithromycin	Antibiotics	100 µg/L ; 72 h	Danio rerio	Not specified	Whole organism	LC-MS based metabolomics	Putative annotation only (but with MSMS match) ADP ↑; Choline ↓; Guanosine ↓	Purine metabolism; Glycerophospholipid metabolism	ADP: hemostasis and thrombo regulation; cell adhesion; neurotransmission. Guanosine: protecting neurons against excitotoxic damages. Choline: neurotransmitter synthesis (acetyl-choline); cell-membrane signaling (phospholipids); transport of lipids (lipoprotein); methyl-group metabolism (homocysteine reduction)	Metabolomics data were not related to MeoA	Pharmaceutical hazard evaluation tests: - Fish embryotoxicity test; - Color preference and larval activity of the fish larvae. No link with metabolomics (performed on adult fish)
De Sotto et al	2017	Sub-lethal pharmaceutical hazard tracking in adult zebrafish using untargeted LC–MS environmental metabolomics	Florfenicol	Antibiotics	100 µg/L ; 72 h	Danio rerio	Not specified	Whole organism	LC-MS based metabolomics	Putative annotation only (but with MSMS match) ADP ↑; Choline ↓	Purine metabolism; Glycerophospholipid metabolism	ADP: hemostasis and thrombo regulation; cell adhesion; neurotransmission. Choline: neurotransmitter synthesis (acetyl-choline); cell-membrane signaling (phospholipids); transport of lipids (lipoprotein); methyl-group metabolism (homocysteine reduction)	Metabolomics data were not related to MeoA	Pharmaceutical hazard evaluation tests: - Fish embryotoxicity test; - Color preference and larval activity of the fish larvae. No link with metabolomics (performed on adult fish)
De Sotto et al	2017	Sub-lethal pharmaceutical hazard tracking in adult zebrafish using untargeted LC–MS environmental metabolomics	Sulfamethazine	Antibiotics	100 µg/L ; 72 h	Danio rerio	Not specified	Whole organism	LC-MS based metabolomics	Putative annotation only (but with MSMS match) ADP ↑; Choline ↓; Guanosine ↓	Purine metabolism; Glycerophospholipid metabolism	ADP: hemostasis and thrombo regulation; cell adhesion; neurotransmission. Guanosine: protecting neurons against excitotoxic damages. Choline: neurotransmitter synthesis (acetyl-choline); cell-membrane signaling (phospholipids); transport of lipids (lipoprotein); methyl-group metabolism (homocysteine reduction)	Metabolomics data were not related to MeoA	Pharmaceutical hazard evaluation tests: - Fish embryotoxicity test; - Color preference and larval activity of the fish larvae. No link with metabolomics (performed on adult fish)
De Sotto et al	2017	Sub-lethal pharmaceutical hazard tracking in adult zebrafish using untargeted LC–MS environmental metabolomics	Mixture: clarithromycin, florfenicol, sulfamethazine		100 µg/L ; 72 h	Danio rerio	Not specified	Whole organism	LC-MS based metabolomics	Putative annotation only (but with MSMS match) Choline ↓	Glycerophospholipid metabolism	Choline: neurotransmitter synthesis (acetyl-choline); cell-membrane signaling (phospholipids); transport of lipids (lipoprotein); methyl-group metabolism (homocysteine reduction)	Antagonist activity of the mixture. Metabolomics data were not related to MeoA	Pharmaceutical hazard evaluation tests: - Fish embryotoxicity test; - Color preference and larval activity ofthe fish larvae. No link with metabolomics (performed on adult fish)
Dumas et al	2021	An integrated metabolomics and proteogenomics approach reveals metabolic alterations following carbamazepine exposure in the mussel Mytilus galloprovincialis	Carbamazepine	Anticonvulsant, psychoactive drug	0.08 µg/L ; 3 days	Mytilus galloprovincialis	Male	Digestive gland	LC-MS based metabolomics and proteogenomics	5'-Methylthioadenosine ↑; Hydroxyisovaleroyl carnitine ↓; gamma-l-Glutamyl-l-leucine ↑; Phenylalanine ↑	Phenylalanine metabolism; Cysteine and methionine metabolism; Acyl carnitine compounds	Protein synthesis and degradation; Fatty acid oxidation	Known MeoA provided ; Autophagy induction either by inositol depletion or endoplasmic reticulum stress.	No additional measures (except for proteogenomics)
Dumas et al	2021	An integrated metabolomics and proteogenomics approach reveals metabolic alterations following carbamazepine exposure in the mussel Mytilus galloprovincialis	Carbamazepine	Anticonvulsant, psychoactive drug	8 µg/L ; 3 days	Mytilus galloprovincialis	Male	Digestive gland	LC-MS based metabolomics and proteogenomics	5'-Methylthioadenosine ↑; Adenosine ↑; gamma-l-Glutamyl-l-leucine ↑; Phenylalanine ↑; Oxoglutaric acid ↑; Xanthine ↑	Phenylalanine metabolism; Purine metabolism; Cysteine and methionine metabolism; TCA cycle	Protein synthesis and degradation; Energy metabolism	Known MeoA provided ; Autophagy induction either by inositol depletion or endoplasmic reticulum stress.	No additional measures (except for proteogenomics)
Fu et al	2021	Metabolomic Profiling and Toxicokinetics Modeling to Assess the Effects of the Pharmaceutical Diclofenac in the Aquatic Invertebrate Hyalella azteca	Diclofenac	Nonsteroidal anti-inflammatory drug	10 µg/L; 1 day	Hyalella azteca	Not specified	Whole organism	LC-MS based metabolomics	Results not shown	-	-	-	Diclofenac and biotransformation products analysis
Fu et al	2021	Metabolomic Profiling and Toxicokinetics Modeling to Assess the Effects of the Pharmaceutical Diclofenac in the Aquatic Invertebrate Hyalella azteca	Diclofenac	Nonsteroidal anti-inflammatory drug	10 µg/L; 10 day	Hyalella azteca	Not specified	Whole organism	LC-MS based metabolomics	Results not shown	-	-	-	Diclofenac and biotransformation products analysis
Fu et al	2021	Metabolomic Profiling and Toxicokinetics Modeling to Assess the Effects of the Pharmaceutical Diclofenac in the Aquatic Invertebrate Hyalella azteca	Diclofenac	Nonsteroidal anti-inflammatory drug	100 µg/L; 1 day	Hyalella azteca	Not specified	Whole organism	LC-MS based metabolomics	2-Arachidonoylglycerol ↑; Arachidic acid ↓; Arachidonic acid ↑; Eicosapentanoic acid ↓; O-oleoylcarnitine ↑; O-pentadecanoylcarnitine ↓; Prostaglandin E1 ↓; Steridonyl carnitine ↑	Prostaglandin metabolism; Carnitine shuttle pathway	Physiology regulation; Reproduction; Lipid homeostasis	Inhibition of prostaglandin biosynthesis (similar to the MeoA in human)	Diclofenac and biotransformation products analysis
Fu et al	2021	Metabolomic Profiling and Toxicokinetics Modeling to Assess the Effects of the Pharmaceutical Diclofenac in the Aquatic Invertebrate Hyalella azteca	Diclofenac	Nonsteroidal anti-inflammatory drug	100 µg/L; 10 day	Hyalella azteca	Not specified	Whole organism	LC-MS based metabolomics	2-Arachidonoylglycerol ↑; Arachidic acid ↓; Arachidonic acid ↑; Eicosapentanoic acid ↓; O-oleoylcarnitine ↓; O-pentadecanoylcarnitine ↓; Prostaglandin E1 ↓; Steridonyl carnitine ↑	Prostaglandin metabolism; Carnitine shuttle pathway	Physiology regulation; Reproduction; Lipid homeostasis	Inhibition of prostaglandin biosynthesis (similar to the MeoA in human)	Diclofenac and biotransformation products analysis
Islam et al	2021	Exposure to estrogenic mixtures results in tissue-specific alterations to the metabolome of oysters	Mixture of estrone (E1), 17β-estradiol (E2), estriol (E3), 17α-ethinylestradiol (EE2), bisphenol A (BPA), 4-tert-octylphenol (4-t-OP) and 4-nonylphenol (4-NP)		High mixture: 0.2, 0.2, 0.1, 0.05, 1, 1 and 5 µg/L, respectively; 7 days	Saccostrea glomerata	Female (+ male gonad)	Digestive gland, gill and gonad	1H NMR based metabolomics	Female digestive gland : Acetyl phosphate↓; AMP ↓; Arginine ↓; Aspartate ↓; ATP ↓; beta-Alanine ↓; Carboxylic acid esters ↓; Cholines↓; Fumarate ↓; Glutamate ↓; Glycine ↓; GTP ↓; Hypotaurine ↓; Inosine ↓; Lysine ↓; Malonate ↓; Maltotriose ↓; Phosphorylcholine ↓; Proline ↓; Succinate ↓; Tyrosine ↓; UDP ↓; Uracil ↓; Uridine ↓; Valine ↓ Female gills: Acetyl phosphate ↓; AMP ↓; Arginine ↓; Aspartate …	TCA cycle; Glycolysis; Amino acid metabolism; Nucleotide metabolism	Energy metabolism; Loss in body mass; Reducing of filter feeding activity	Potential MeoA inducing loss in body mass: - estrogens reduce biomass via estrogen receptor-mediated processes; - estrogens down-regulate glycolysis and the TCA cycle; - direct behavioural toxic effects.	Body mass measured
Islam et al	2021	Exposure to estrogenic mixtures results in tissue-specific alterations to the metabolome of oysters	Mixture of estrone (E1), 17β-estradiol (E2), estriol (E3), 17α-ethinylestradiol (EE2), bisphenol A (BPA), 4-tert-octylphenol (4-t-OP) and 4-nonylphenol (4-NP)		Low mixture: 0.02, 0.01, 0.005, 0.005, 0.5, 0.5 and 5 µg/L, respectively; 7 days	Saccostrea glomerata	Female (+ male gonad)	Digestive gland, gill and gonad	1H NMR based metabolomics	Female digestive gland : Acetyl phosphate↓; AMP ↓; Arginine ↓; Aspartate ↓; ATP ↓; beta-Alanine ↓; Carboxylic acid esters ↓; Cholines↓; Fumarate ↓; Glutamate ↓; Glycine ↓; GTP ↓; Hypotaurine ↓; Inosine ↓; Lysine ↓; Malonate ↓; Maltotriose ↓; Phosphorylcholine ↓; Proline ↓; Succinate ↓; Tyrosine ↓; UDP ↓; Uracil ↓; Uridine ↓; Valine ↓ Female gills: no significant modulation Female gonads: Formate …	TCA cycle; Glycolysis; Amino acid metabolism; Nucleotide metabolism	Energy metabolism; Loss in body mass; Reducing of filter feeding activity	Potential MeoA inducing loss in body mass: - estrogens reduce biomass via estrogen receptor-mediated processes; - estrogens down-regulate glycolysis and the TCA cycle; - direct behavioural toxic effects.	Body mass measured
Leonard et al	2014	Metabolomic, behavioral, and reproductive effects of the syntheticestrogen 17 α-ethinylestradiol on the unionid mussel Lampsilis fasciola	17α-Ethinylestradiol	Estrogen	0.005 µg/L; 12 days	Lampsilis fasciola	Male and female separatly	Gill	LC- and GC-MS based metabolomics	Male: 3-Dehydrocarnitine ↑; Eicosapentaenoate ↑; Glucosamine ↑; Serine ↓; Stearidonate ↑ Female: 2 -Deoxyinosine ↓; Adipate ↓; Adrenate ↓; Docosadienoate ↓; Docosahexaenoate ↓; Docosapentaenoate ↓; Docosatrienoate ↓; Eicosapentaenoate ↓; Fructose ↓; gamma-Aminobutyrate ↓; Glucose ↓; Glucosamine ↓; Maltotriose ↓; Mannose-6-phosphate ↓; Myo-inositol ↓; Phosphoethanolamine ↓; Propionylcarnitine ↑; S…	Male: Lipid metabolism; Glycine, serine and threonine metabolism Female: Carbohydrate metabolism; Lipid metabolism	Male: Energy metabolism; Siphoning activity reduced Female: Cell signaling; Immune response; Energy metabolism; Reproduction	Metabolomics data were not related to MeoA	Observation of mussel behavior (mantle display, siphoning, and foot movement) were made daily, and condition of conglutinates (packets of eggs and/or glochidia) released by females was examined. Linked to metabolites modulations
Leonard et al	2014	Metabolomic, behavioral, and reproductive effects of the syntheticestrogen 17 α-ethinylestradiol on the unionid mussel Lampsilis fasciola	17α-Ethinylestradiol	Estrogen	0.005 µg/L; 4 days	Lampsilis fasciola	Male and female separatly	Gill	LC- and GC-MS based metabolomics	Male: Glycolate ↑; Guanosine ↑; Maltose ↓; Maltotetraose ↓; Maltotriose ↓; Xylose ↑ Female: 1-Palmitoleoylglycerophosphocholine ↑; Caprylate (8:0) ↓; Hypoxanthine ↑; Maltopentaose ↓; Maltotetraose ↓; Maltotriose ↓; Phenylalanine ↑; Proline ↑; Propionylcarnitine ↓	Male: Carbohydrate metabolism; Purine metabolism Female: Phenylalanine metabolism; Arginine and proline metabolism; Carbohydrate metabolism; Lipid metabolism; Purine metabolism	Male: Energy metabolism; Neurotransmitter processes Female: Cell signaling; Immune response; Neurotransmitter processes; Energy metabolism; Reproduction	Metabolomics data were not related to MeoA	Observation of mussel behavior (mantle display, siphoning, and foot movement) were made daily, and condition of conglutinates (packets of eggs and/or glochidia) released by females was examined. Linked to metabolites modulations
Leonard et al	2014	Metabolomic, behavioral, and reproductive effects of the syntheticestrogen 17 α-ethinylestradiol on the unionid mussel Lampsilis fasciola	17α-Ethinylestradiol	Estrogen	1 µg/L; 12 days	Lampsilis fasciola	Male and female separatly	Gill	LC- and GC-MS based metabolomics	Male: Erythronate ↓; Kynurenate ↓; Myristate ↑; Paropionylcarnitine ↑ Female: 1-Docosahexaenoylglycerophosphocholine ↑; 1-Docosapentaenoylglycerophosphocholine ↑; 1-Heptadecanoylglycerophosphocholine ↓; 1-Linoleoylglycerophosphocholine ↑; 1-Palmitoylglycerophosphocholine ↓; 1-Stearoylglycerophosphocholine ↓; 2 -Deoxyinosine ↓; 2-Docosapentaenoylglycerophosphocholine ↑; 2-Linoleoylglycerophosphoch…	Male: Lipid metabolism; Tryptophan metabolism Female: Arginine and proline metabolism; Carbohydrate metabolism; Lipid metabolism; Purine metabolism	Male: Siphoning activity reduced; Energy metabolism Female: Cell signaling; Immune response; Neurotransmitter processes; Energy metabolism; Reproduction	Metabolomics data were not related to MeoA	Observation of mussel behavior (mantle display, siphoning, and foot movement) were madedaily, and condition of conglutinates (packets of eggs and/or glochidia) released by females was examined. Linked to modulated metabolites.
Leonard et al	2014	Metabolomic, behavioral, and reproductive effects of the syntheticestrogen 17 α-ethinylestradiol on the unionid mussel Lampsilis fasciola	17α-Ethinylestradiol	Estrogen	1 µg/L; 4 days	Lampsilis fasciola	Male and female separatly	Gill	LC- and GC-MS based metabolomics	Male: Guanine ↓; Guanosine ↑; Maltotetraose ↓; Xylose ↑ Female: 1-Docosapentaenoylglycerophosphocholine ↑; 1-Eicosatrienoylglycerophosphocholine ↑; 1-Linoleoylglycerophosphocholine ↑; 1-Palmitoleoylglycerophosphocholine ↑; 1-Stearoylglycerophosphoinositol ↓; 2-Docosapentaenoylglycerophosphocholine ↑; Adenine ↑; Adenosine ↑; Adipate ↓; Arachidonate ↓; Choline ↑; Dihomo-linolenate ↓; Docosapentaeno…	Male: Carbohydrate metabolism; Purine metabolism Female: Arginine and proline metabolism; Tryptophane metabolism; Glycine, serine and threonine metabolism; Carbohydrate metabolism; Lipid metabolism; Purine metabolism	Male: Energy metabolism Female: Cell signaling; Immune response; Neurotransmitter processes; Energy metabolism; Reproduction	Metabolomics data were not related to MeoA	Observation of mussel behavior (mantle display, siphoning, and foot movement) were madedaily, and condition of conglutinates (packets of eggs and/or glochidia) released by females was examined. Linked to modulated metabolites.
Liu et al	2018	Metabolomic analysis of short-term sulfamethazine exposure on marine medaka (Oryzias melastigma) by comprehensive two-dimensional gas chromatography-time-of-flight mass spectrometry	Sulfamethazine	Antibiotics	10 µg/L; 24 h	Oryzias melastigma	Male	Liver	GC-MS based metabolomics	1,5-Anhydro-d-sorbitol ↓; 2-Butenoic acid ↑; 2-Furancarboxylic acid ↓; 5-Hydroxyindole ↑; Alanine ↑; Asparagine ↑; Galactose ↓; Gluconic acid ↓; Gluconolactone ↓; Glucose ↓; Glucuronolactone ↓; Glutamate ↑; Lysine ↑; N-acetyl-d-glucosamine ↑; N-acetylmethionine ↑; Oleic acid ↑; Ornithine ↑; Phenylalanine ↑; Phenylethanolamine ↑; Pipecolic acid ↑; Proline ↑; Propionic acid ↑; Purine ↑; Ribitol ↓; …	Alanine, aspartate and glutamate metabolism; Phenylalanine, tyrosine and tryptophan biosynthesis; Phenylalanine metabolism; Valine, leucine and isoleucine biosynthesis; Arginine and proline metabolism; Sugar metabolism; Fatty acid metabolism	Energy metabolism; Neurological disorder	Metabolomics data were not related to MeoA	No additional measures
Liu et al	2018	Metabolomic analysis of short-term sulfamethazine exposure on marine medaka (Oryzias melastigma) by comprehensive two-dimensional gas chromatography-time-of-flight mass spectrometry	Sulfamethazine	Antibiotics	100 µg/L; 24 h	Oryzias melastigma	Male	Liver	GC-MS based metabolomics	2-Butenoic acid ↑; 2-Furancarboxylic acid ↓; 5-Hydroxyindole ↑; Alanine ↑; Arabinose ↓; Asparagine ↑; Cytosine ↑; D-(-)-lyxofuranose ↑; Erythro-tetrofuranose ↑; Ethanedioic acid ↓; Galactose ↓; Gluconic acid ↓; Gluconolactone ↓; Glucose ↓; Glucuronolactone ↓; Glutamate ↑; Glutamine ↓; Heptadecanoic acid ↓; Lysine ↑; N-acetyl-d-glucosamine ↑; N-acetylmethionine ↑; Ornithine ↑; Phenylalanine ↑; Phe…	Alanine, aspartate and glutamate metabolism; Phenylalanine, tyrosine and tryptophan biosynthesis; Phenylalanine metabolism; D-Glutamine and D-glutamate metabolism; Sugar metabolism; Fatty acid metabolism	Energy metabolism; Neurological disorder; Antioxydant mechanism	Metabolomics data were not related to MeoA	No additional measures
Mishra et al	2017	Assessing biological effects of fluoxetine in developing zebrafish embryos using gas chromatography-mass spectrometry based metabolomics	Fluoxetine	Selective serotonin reuptake inhibitor	0.012 µg/L; 96 hpf	Danio rerioembryos	-	-	GC-MS based metabolomics	No significant modulation	-	-	Metabolomics data were not related to MeoA	Morphological measures (no effect)
Mishra et al	2017	Assessing biological effects of fluoxetine in developing zebrafish embryos using gas chromatography-mass spectrometry based metabolomics	Fluoxetine	Selective serotonin reuptake inhibitor	0.120 µg/L; 96 hpf	Danio rerioembryos	-	-	GC-MS based metabolomics	No significant modulation	-	-	Metabolomics data were not related to MeoA	Morphological measures (no effect)
Mishra et al	2017	Assessing biological effects of fluoxetine in developing zebrafish embryos using gas chromatography-mass spectrometry based metabolomics	Fluoxetine	Selective serotonin reuptake inhibitor	12 µg/L; 96 hpf	Danio rerioembryos	-	-	GC-MS based metabolomics	D-malic acid ↓; Maltose ↓; Citric acid ↑	TCA cycle; Starch and sucrose metabolism	Energy metabolism	Metabolomics data were not related to MeoA	Morphological measures (no effect)
Mishra et al	2017	Assessing biological effects of fluoxetine in developing zebrafish embryos using gas chromatography-mass spectrometry based metabolomics	Fluoxetine	Selective serotonin reuptake inhibitor	70 µg/L; 96 hpf	Danio rerioembryos	-	-	GC-MS based metabolomics	3-Phosphoglycerate ↓; D-glucose ↓; D-malic acid ↓; Glutamate ↓; Maltose ↓; N-acetyl-L-aspartic acid ↓; Tyrosine ↓	Alanine, aspartate and glutamate metabolism; Phenylalanine metabolism; Tyrosine metabolism; Starch and sucrose metabolism; TCA cycle	Energy metabolism; Nervous system; Immune system; Liver fonction	Metabolomics data were not related to MeoA	Morphological measures (no effect)
Mishra et al	2019	Assessing pH-dependent toxicity of fluoxetine in embryonic zebrafish using mass spectrometry-based metabolomics	Fluoxetine (+ pH variations)	Selective serotonin reuptake inhibitor	pH 7: 56, 70 µg/L; pH 8: 12, 40, 70 µg/L; pH 9: 0.012, 0.12, 12 and 70 µg/L; 96 hpf	Danio rerioembryos	-	-	GC-MS based metabolomics	pH 7 56 µg/L: no significant modulation 70 µg/L: Myo-inotisol ↓ pH 8 12 µg/L: Urea ↑ 40 µg/L: D-glucose-6-phosphate ↓; Glycine ↑; Urea ↑ 70 µg/L: D-glucose ↑; D-glucose-6-phosphate ↓; Glycine ↑; Urea ↑ pH 9 12 µg/L: D-mannose ↑; Glycine ↓; Lysine ↑; Urea ↑ 70 µg/L: 6-phosphogluconic acid ↑; D-glucose-6-phosphate ↓; Lactic acid ↓; Lysine ↓; Glycine ↑; Urea ↑	Glycine, serine and threonine metabolism; Lysine metabolism; Starch and sucrose metabolism	Osmoregulation; Energy metabolism; Nitrogen waste excretion; Tissue necrosis/phagocytes; Apoptosis	Metabolomics data were not related to MeoA	No additional measures
Ramirez et al	2022	Early biological modulations resulting from 1-week venlafaxine exposure of marine mussels Mytilus galloprovincialis determined by a metabolomic approach	Venlafaxine	Selective serotonin and norepinephrine reuptake inhibitors	10 µg/L; 1 day	Mytilus galloprovincialis	Male and female separatly	Digestive gland	LC-MS based metabolomics	Male: Creatinine ↓; Phenylalanine ↑; Phenylacetylglycine ↓; 2'-Deoxyguanosine ↑; Cyclic amp ↑; Thymidine ↑; Tetrahydrocortisol ↑; Kynurenic acid ↑; Epinephrine ↑; N-Acetylvaline ↓; Pyrrolidin-2-one ↑ Female: Gamma-l-glutamyl-l-leucine ↓; N-Acetyl-L-glutamic acid ↓; Uracil ↓; Methionine ↓; 5-l-glutamyl-l-alanine ↓; Cysteine glutathione disulfide ↑; DL-2-hydroxybutyric acid ↑; Glutaric acid ↑; 3-(3…	Male: Arginine and proline metabolism; Phenylalanine metabolism; Purine metabolism; Pyrimidine metabolism; Steroïd hormone biosynthesis; Tryptophan metabolism; Tyrosine metabolism; Valine, leucine and isoleucine degradation Female: Arginine and proline metabolism; Alanine, aspartate and glutamate metabolism; Pyrimidine metabolism; Cysteine and methionine metabolism; Glutathione metabolism; Glycin…	Male: Protein catabolism; Energy metabolism, Reproductive function Female: Detoxification process; Immune system; Gill ciliary regulation; Siphon opening; Muscle contraction; Reproductive function; Energy metabolism	Serotoninergic effects as the known MeoA of venlafaxine in human	No additional measures
Ramirez et al	2022	Early biological modulations resulting from 1-week venlafaxine exposure of marine mussels Mytilus galloprovincialis determined by a metabolomic approach	Venlafaxine	Selective serotonin and norepinephrine reuptake inhibitors	10 µg/L; 3 days	Mytilus galloprovincialis	Male and female separatly	Digestive gland	LC-MS based metabolomics	Male: Tryptophan ↓; Trigonelline ↓; L-3-phenyllactic acid ↑; Phenylalanine ↓; Xanthine ↑; Thymidine ↓; Hydroxyisocaproic acid ↑ Female: Lysine ↓; Methionine ↓; Cysteine glutathione disulfide ↑; Hydroxypyruvic acid ↑; Tryptophan ↓; Carnosine ↓; Phenylalanine ↓; Tyrosine ↓; N-Acetyl-L-phenylalanine ↓; Phenylethylamine ↓; 2'-Deoxyguanosine ↓; Deoxyinosine ↓; Inosine-5'-monophosphate ↓; Deoxycytidine…	Male: Tryptophan metabolism; nicotinate and nicotinamide metabolism; Phenylalanine metabolism; Purine metabolism; Pyrimidine metabolism Female: Lysine metabolism; Methionine metabolism; Glutathione metabolism; Tryptophane metabolism; Histidine metabolism; Phenylalanine metabolism; Tyrosine metabolism; Purine metabolism; Pyrimidine metabolism; Tryptophan metabolism; Valine, leucine and isoleucine …	Male: Energy metabolism Female: Detoxification process	No serotoninergic effect	No additional measures
Ramirez et al	2022	Early biological modulations resulting from 1-week venlafaxine exposure of marine mussels Mytilus galloprovincialis determined by a metabolomic approach	Venlafaxine	Selective serotonin and norepinephrine reuptake inhibitors	10 µg/L; 7 days	Mytilus galloprovincialis	Male and female separatly	Digestive gland	LC-MS based metabolomics	Male: Glucosamine ↓; N-Acetyl-D-glucosamine or N-Acetylmannosamine ↑; Hydroxypropionic acid ↑; Deoxyribose ↑; Dihydrothymine ↑; Lactic acid ↑; Serotonin ↑ Female: Pyroglutamic acid ↓; Glutamine ↓; Pseudouridine ↓; P-octopamine ↓	Male: Amino sugar metabolism; Pyrimidine metabolism; Pentose phosphate pathway; Tryptophan metabolism Female: Glutathione metabolism; Pyrimidine metabolism; Tyrosine metabolism	Male: Gill ciliary regulation; Siphon opening; Muscle contraction; Reproductive function; Energy metabolism Female: Energy metabolism	Serotoninergic effects as the known MeoA of venlafaxine in human	No additional measures
Serra-Compte et al	2019	Comprehensive study of sulfamethoxazole effects in marine mussels: Bioconcentration, enzymatic activities and metabolomics	Sulfamethoxazole	Antibiotics	10 µg/L; 96 h followed by a 24 h depuration	Mytilus galloprovincialis	Not specified	Haemolymph	LC-MS based metabolomics	Aspartate ↓; Benzoate ↑; Guanosine ↑; Inosine ↑; Phenylalanine ↑; Tryptophan ↑; Valine ↑	Phenylalanine metabolism; Tryptophane metabolism; Valine, leucine, isoleucine metabolism; Alanine, aspartate and glutamate metabolism; Purine metabolism	Osmoregulation; Energy metabolism; Protein synthesis	Metabolomics data were not related to MeoA	Analysis of enzymatic activities involved in xenometabolism (glutathione-S-transferase and carboxylesterases), and oxidative stress responses (glutathione peroxidase, glutathione reductase, catalase and lipid peroxidation). No effect.
Song et al	2018	Stereoselective effects of ibuprofen in adult zebrafish (Danio rerio) using UPLC-TOF/MS-based metabolomics	R-(-)-Ibuprofen	Nonsteroidal anti-inflammatory drug	5 µg/L; 28 days	Danio rerio	Male and female mixed	Brain	LC-MS based metabolomics (untargeted and targeted)	(23S)-23,25-dihdroxy-24-oxovitamine D3 23-(beta-glucuronide) ↑; (3S)-Hydroxy-tetracosa-6,9,12,15,18,21-all-cis-hexaenoyl-CoA ↑; (6S)-6-beta-hydroxy-1,4,5,6-tetrahydronicotinamide-adenine dinucleotide ↓; 1,4-beta-D-Glucan ↑; 2,3-Diaminosalicylic acid ↓; 3,5-Diiodo-L-tyrosine ↓; 3-Carboxy-1-hydroxypropylthiamine diphosphate ↓; 5b-Cyprinol sulfate ↓; 6-Succinoaminopurine ↓; Acetyl-CoA ↓; Adenine ↓; …	Histidine metabolism; Alanine, aspartate and glutamate metabolism; Phenylalanine, tyrosine and tryptophane metabolism; Arginine and proline metabolism; Valine, leucine and isoleucine biosynthesis; Cystein and methionine metabolism; Glycine, serine and threonine metabolism; Purine metabolism; Biosynthesis of unsaturated fatty acids; Glutathione metabolism	Antioxydative activities; Energy metabolism; Immune system; Apoptosis; Lipid homeostasis; Neurotransmission; Neurodevelopment	Metabolomics data were not related to MeoA	Analysis of enzymatic activities involved in oxidative stress responses (glutathione-S-transferase, superoxide dismutase and catalase)
Song et al	2018	Stereoselective effects of ibuprofen in adult zebrafish (Danio rerio) using UPLC-TOF/MS-based metabolomics	rac-Ibuprofen	Nonsteroidal anti-inflammatory drug	5 µg/L; 28 days	Danio rerio	Male and female mixed	Brain	LC-MS based metabolomics (untargeted and targeted)	(23S)-23,25-dihdroxy-24-oxovitamine D3 23-(beta-glucuronide) ↑; (3S)-Hydroxy-tetracosa-6,9,12,15,18,21-all-cis-hexaenoyl-CoA ↑; (6S)-6-beta-hydroxy-1,4,5,6-tetrahydronicotinamide-adenine dinucleotide ↓; 1,4-beta-D-Glucan ↑; 2,3-Diaminosalicylic acid ↓; 3,5-Diiodo-L-tyrosine ↓; 3-Carboxy-1-hydroxypropylthiamine diphosphate ↓; 5,6,7,8-Tetrahydromethanopterin ↑; 5b-Cyprinol sulfate ↓; 6-Succinoamino…	Histidine metabolism; Alanine, aspartate and glutamate metabolism; Phenylalanine, tyrosine and tryptophane metabolism; Arginine and proline metabolism; Valine, leucine and isoleucine biosynthesis; Cystein and methionine metabolism; Glycine, serine and threonine metabolism; Purine metabolism; Biosynthesis of unsaturated fatty acids; Glutathione metabolism	Antioxydative activities; Oxidative DNA damage; Energy metabolism; Immune system; Apoptosis; Lipid homeostasis; Neurotransmission; Neurodevelopment	Metabolomics data were not related to MeoA	Analysis of enzymatic activities involved in oxidative stress responses (glutathione-S-transferase, superoxide dismutase and catalase)
Song et al	2018	Stereoselective effects of ibuprofen in adult zebrafish (Danio rerio) using UPLC-TOF/MS-based metabolomics	S-(+)-Ibuprofen	Nonsteroidal anti-inflammatory drug	5 µg/L; 28 days	Danio rerio	Male and female mixed	Brain	LC-MS based metabolomics (untargeted and targeted)	(23S)-23,25-dihdroxy-24-oxovitamine D3 23-(beta-glucuronide) ↑; (3S)-Hydroxy-tetracosa-6,9,12,15,18,21-all-cis-hexaenoyl-CoA ↑; (6S)-6-beta-hydroxy-1,4,5,6-tetrahydronicotinamide-adenine dinucleotide ↓; 1,4-beta-D-Glucan ↑; 2,3-Diaminosalicylic acid ↓; 3,5-Diiodo-L-tyrosine ↓; 3-Carboxy-1-hydroxypropylthiamine diphosphate ↓; 5b-Cyprinol sulfate ↓; 6-Succinoaminopurine ↓; Acetyl-CoA ↓; Adenine ↓; …	Histidine metabolism; Alanine, aspartate and glutamate metabolism; Phenylalanine, tyrosine and tryptophane metabolism; Arginine and proline metabolism; Valine, leucine and isoleucine biosynthesis; Cystein and methionine metabolism; Glycine, serine and threonine metabolism; Purine metabolism; Biosynthesis of unsaturated fatty acids; Glutathione metabolism	Antioxydative activities; Energy metabolism; Immune system; Apoptosis; Lipid homeostasis; Neurotransmission; Neurodevelopment	Metabolomics data were not related to MeoA	Analysis of enzymatic activities involved in oxidative stress responses (glutathione-S-transferase, superoxide dismutase and catalase)
Ussery et al	2021	An ‘omics approach to investigate the growth effects of environmentally relevant concentrations of guanylurea exposure on Japanese medaka (Oryzias latipes)	guanylurea (degradation product of metformin)	Antidiabetic drug	0.001 µg/L; 28 days	Oryzias latipes larvae	Male	Whole larvae	GC-MS based metabolomics and proteomics	Adenosine-5-monophosphate ↑; Glucose-6-phosphate ↑; O-phosphocholamine ↑; Panthothenic acid ↑; Putrescine ↑; Stearic acid ↑	Fatty acid metabolism; Glucose metabolism	Energy metabolism; Neuronal communication; Cellular development; Dysregulation of fatty acids	Further support for the proposed MeoA in humans were provided (activation of the AMP protein kinase).	No additional measures (except for proteomics, gene expression, and growth in previous studies)
Zhou et al	2019	Responses in the crucian carp (Carassius auratus) exposed to environmentally relevant concentration of 17α-Ethinylestradiol based on metabolomics	17α-Ethinylestradiol	Estrogen	17.1 µg/L; 18 days	Carassius auratus	Male and female mixed	Gonad and kidney	GC-MS based metabolomics	Gonad: Palmitelaidic acid ↑; Proline ↓ Kidney: Significant modulations of unknown metabolites	Lipid metabolism; Arginine and proline metabolism	Energy metabolism; Lipid homeostasis; Oxidative stress process	Metabolomics data were not related to MeoA	Estrogens analysis (E1, E2, EE2), growth (no effect) and organ somatic indices (HSI and GSI; no effect)
Zhou et al	2019	Responses in the crucian carp (Carassius auratus) exposed to environmentally relevant concentration of 17α-Ethinylestradiol based on metabolomics	17α-Ethinylestradiol	Estrogen	17.1 µg/L; 27 days	Carassius auratus	Male and female mixed	Gonad and kidney	GC-MS based metabolomics	Gonad: Alanine ↑; D-glucose ↓; Elaidic acid ↑; Leucine ↑; Malic acid ↑; Methionine ↑; Myio-inotisol ↓; Phenylalanine ↑; Pyroglutamic acid ↑; Valine ↑ Kidney: Arabinose ↓; Leucine ↑; Glutamate ↑; Glycine ↑; Myo-inotisol ↓; Serine ↑; Threonine ↑; Tyrosine ↑; Valine ↑	Glycolysis; Galactose metabolism; Lipid metabolism; TCA cycle; Phenylalanine, tyrosine and tryptophan biosynthesis; Cysteine and methionine metabolism; Glycine, serine and threonine metabolism; Valine, leucine and isoleucine degradation; Glutathione metabolism	Energy metabolism; Reproduction; Antioxydant defense mechanisms; Lipid homeostasis; Immune system; Neurotransmitter synthesis	Metabolomics data were not related to MeoA	Estrogens analysis (E1, E2, EE2), growth (no effect) and organ somatic indices (HSI and GSI; no effect)
Zhou et al	2019	Responses in the crucian carp (Carassius auratus) exposed to environmentally relevant concentration of 17α-Ethinylestradiol based on metabolomics	17α-Ethinylestradiol	Estrogen	17.1 µg/L; 9 days	Carassius auratus	Male and female mixed	Gonad and kidney	GC-MS based metabolomics	Gonad: Alanine ↑; Aspartate ↑; D-ribose ↑; Glutamate ↑; Glycine ↑; Malic acid ↑; Methionine ↑; Leucine ↑; Palmitelaidic acid ↓; Phenylalanine ↑; Pyroglutamic acid ↑; Proline ↑; Serine ↑; Threonine ↑; Tyrosine ↑; Uracil ↑; Valine ↑ Kidney: Cholest-5-en-3-ol ↓; Cholesterol ↓; Myio-inotisol ↓	Pentose phosphate pathway; Lipid metabolism; beta-Alanine metabolism; TCA cycle; Arginine and proline metabolism; Phenylalanine, tyrosine and tryptophan biosynthesis; Cysteine and methionine metabolism; Glycine, serine and threonine metabolism; Valine, leucine and isoleucine degradation; Glutathione metabolism	Energy metabolism; Reproduction; Antioxydant defense mechanisms; Lipid homeostasis; Immune system; Neurotransmitter synthesis	Metabolomics data were not related to MeoA	Estrogens analysis (E1, E2, EE2), growth (no effect) and organ somatic indices (HSI and GSI; no effect)

## Sheet: References
Bouly, L.; Courant, F.; Bonnafé, E.; Carayon, J.-L.; Malgouyres, J.-M.; Vignet, C.; Gomez, E.; Géret, F.; Fenet, H. Long-Term Exposure to Environmental Diclofenac Concentrations Impairs Growth and Induces Molecular Changes in Lymnaea Stagnalis Freshwater Snails. Chemosphere 2021, 133065, doi:10.1016/j.chemosphere.2021.133065.
Cappello, T.; Fernandes, D.; Maisano, M.; Casano, A.; Bonastre, M.; Bebianno, M.J.; Mauceri, A.; Fasulo, S.; Porte, C. Sex Steroids and Metabolic Responses in Mussels Mytilus Galloprovincialis Exposed to Drospirenone. Ecotoxicol. Environ. Saf. 2017, 143, 166–172, doi:10.1016/j.ecoenv.2017.05.031.
Davis, J.M.; Ekman, D.R.; Skelton, D.M.; LaLone, C.A.; Ankley, G.T.; Cavallin, J.E.; Villeneuve, D.L.; Collette, T.W. Metabolomics for Informing Adverse Outcome Pathways: Androgen Receptor Activation and the Pharmaceutical Spironolactone. Aquat. Toxicol. Amst. Neth. 2017, 184, 103–115, doi:10.1016/j.aquatox.2017.01.001.
Sotto, R.B.D.; Medriano, C.D.; Cho, Y.; Kim, H.; Chung, I.-Y.; Seok, K.-S.; Song, K.G.; Hong, S.W.; Park, Y.; Kim, S. Sub-Lethal Pharmaceutical Hazard Tracking in Adult Zebrafish Using Untargeted LC–MS Environmental Metabolomics. J. Hazard. Mater. 2017, 339, 63–72, doi:10.1016/j.jhazmat.2017.06.009.
Dumas, T.; Courant, F.; Almunia, C.; Boccard, J.; Rosain, D.; Duporté, G.; Armengaud, J.; Fenet, H.; Gomez, E. An Integrated Metabolomics and Proteogenomics Approach Reveals Molecular Alterations Following Carbamazepine Exposure in the Male Mussel Mytilus Galloprovincialis. Chemosphere 2021, 286, 131793, doi:10.1016/j.chemosphere.2021.131793.
Fu, Q.; Scheidegger, A.; Laczko, E.; Hollender, J. Metabolomic Profiling and Toxicokinetics Modeling to Assess the Effects of the Pharmaceutical Diclofenac in the Aquatic Invertebrate Hyalella Azteca. Environ. Sci. Technol. 2021, 55, 7920–7929, doi:10.1021/acs.est.0c07887.
Islam, R.; Melvin, S.D.; Yu, R.M.K.; O’Connor, W.A.; Tran, T.K.A.; Andrew-Priestley, M.; Leusch, F.D.L.; MacFarlane, G.R. Exposure to Estrogenic Mixtures Results in Tissue-Specific Alterations to the Metabolome of Oysters. Aquat. Toxicol. 2021, 231, 105722, doi:10.1016/j.aquatox.2020.105722.
Leonard, J.A.; Cope, W.G.; Barnhart, M.C.; Bringolf, R.B. Metabolomic, Behavioral, and Reproductive Effects of the Aromatase Inhibitor Fadrozole Hydrochloride on the Unionid Mussel Lampsilis Fasciola. Gen. Comp. Endocrinol. 2014, 206, 213–226, doi:10.1016/j.ygcen.2014.07.019.
Liu, Y.; Wang, X.; Li, Y.; Chen, X. Metabolomic Analysis of Short-Term Sulfamethazine Exposure on Marine Medaka (Oryzias Melastigma) by Comprehensive Two-Dimensional Gas Chromatography-Time-of-Flight Mass Spectrometry. Aquat. Toxicol. Amst. Neth. 2018, 198, 269–275, doi:10.1016/j.aquatox.2018.03.006.
Mishra, P.; Gong, Z.; Kelly, B.C. Assessing Biological Effects of Fluoxetine in Developing Zebrafish Embryos Using Gas Chromatography-Mass Spectrometry Based Metabolomics. Chemosphere 2017, 188, 157–167, doi:10.1016/j.chemosphere.2017.08.149.
Mishra, P.; Gong, Z.; Kelly, B.C. Assessing PH-Dependent Toxicity of Fluoxetine in Embryonic Zebrafish Using Mass Spectrometry-Based Metabolomics. Sci. Total Environ. 2019, 650, 2731–2741, doi:10.1016/j.scitotenv.2018.09.364.
Ramirez, G.; Gomez, E.; Dumas, T.; Rosain, D.; Mathieu, O.; Fenet, H.; Courant, F. Early Biological Modulations Resulting from 1-Week Venlafaxine Exposure of Marine Mussels Mytilus galloprovincialis Determined by a Metabolomic Approach. Metabolites 2022, Submitted.
Serra-Compte, A.; Álvarez-Muñoz, D.; Solé, M.; Cáceres, N.; Barceló, D.; Rodríguez-Mozaz, S. Comprehensive Study of Sulfamethoxazole Effects in Marine Mussels: Bioconcentration, Enzymatic Activities and Metabolomics. Environ. Res. 2019, 173, 12–22, doi:10.1016/j.envres.2019.03.021.
Song, Y.; Chai, T.; Yin, Z.; Zhang, X.; Zhang, W.; Qian, Y.; Qiu, J. Stereoselective Effects of Ibuprofen in Adult Zebrafish (Danio Rerio) Using UPLC-TOF/MS-Based Metabolomics. Environ. Pollut. Barking Essex 1987 2018, 241, 730–739, doi:10.1016/j.envpol.2018.06.009.
Ussery, E.J.; Nielsen, K.M.; Simmons, D.; Pandelides, Z.; Mansfield, C.; Holdway, D. An ’omics Approach to Investigate the Growth Effects of Environmentally Relevant Concentrations of Guanylurea Exposure on Japanese Medaka (Oryzias Latipes). Aquat. Toxicol. Amst. Neth. 2021, 232, 105761, doi:10.1016/j.aquatox.2021.105761.
Zhou, X.; Li, Y.; Li, H.; Yang, Z.; Zuo, C. Responses in the Crucian Carp (Carassius Auratus) Exposed to Environmentally Relevant Concentration of 17α-Ethinylestradiol Based on Metabolomics. Ecotoxicol. Environ. Saf. 2019, 183, 109501, doi:10.1016/j.ecoenv.2019.109501.
